# Supplementary material for: Integrated Assessment of Benthic Bacterial Community Physiology, Structure, and Function Across C, N, P, and S Gradients in Lake Villarrica Sediments, Chile
Source: Microorganisms. 2025 Nov 7;13(11):2544. doi: 10.3390/microorganisms13112544 (PMC12654752; doi:10.3390/microorganisms13112544)
Supplement: Supplementary file 1 [file microorganisms-13-02544-s001.zip]

Archive with 2 entries (2 files):
- Supplementary_Material_MCB1.pdf
- Supplementary_Material_Substrate_layout_CLPP.xlsx
