# Supplementary material for: Integrated Assessment of Benthic Bacterial Community Physiology, Structure, and Function Across C, N, P, and S Gradients in Lake Villarrica Sediments, Chile
Source: Microorganisms. 2025 Nov 7;13(11):2544. doi: 10.3390/microorganisms13112544 (PMC12654752; doi:10.3390/microorganisms13112544)
Supplement: Supplementary file 1 [file microorganisms-13-02544-s001.zip › Supplementary_Material_Substrate_layout_CLPP.xlsx]

## Sheet: EcoPlate (C)
			1	2	3	4	5	6	7	8	9	10	11	12
		A	Control	β-Methyl-D-Glucoside	D-Galactonic Acid γ-Lactone	L-Arginine	Control	β-Methyl-D-Glucoside	D-Galactonic Acid γ-Lactone	L-Arginine	Control	β-Methyl-D-Glucoside	D-Galactonic Acid γ-Lactone	L-Arginine
		B	Pyruvic Acid Methyl Ester	D-Xylose	D-Galacturonic Acid	L-Asparagine	Pyruvic Acid Methyl Ester	D-Xylose	D-Galacturonic Acid	L-Asparagine	Pyruvic Acid Methyl Ester	D-Xylose	D-Galacturonic Acid	L-Asparagine
		C	Tween 40	i-Erythritol	2-Hydroxy Benzoic Acid	L-Phenylalanine	Tween 40	i-Erythritol	2-Hydroxy Benzoic Acid	L-Phenylalanine	Tween 40	i-Erythritol	2-Hydroxy Benzoic Acid	L-Phenylalanine
		D	Tween 80	D-Mannitol	4-Hydroxy Benzoic Acid	L-Serine	Tween 80	D-Mannitol	4-Hydroxy Benzoic Acid	L-Serine	Tween 80	D-Mannitol	4-Hydroxy Benzoic Acid	L-Serine
		E	α-Cyclodextrin	N-Acetyl-D-Glucosamine	γ-Hydroxybutyric Acid	L-Threonine	α-Cyclodextrin	N-Acetyl-D-Glucosamine	γ-Hydroxybutyric Acid	L-Threonine	α-Cyclodextrin	N-Acetyl-D-Glucosamine	γ-Hydroxybutyric Acid	L-Threonine
		F	Glycogen	D-Glucosaminic Acid	Itaconic Acid	b-Glycyl-L-Glutamic Acid	Glycogen	D-Glucosaminic Acid	Itaconic Acid	b-Glycyl-L-Glutamic Acid	Glycogen	D-Glucosaminic Acid	Itaconic Acid	b-Glycyl-L-Glutamic Acid
Carbon Sources		G	D-Cellobiose	Glucose-1-Phosphate	α-Ketobutyric Acid	Phenylethyl-amine	D-Cellobiose	Glucose-1-Phosphate	α-Ketobutyric Acid	Phenylethyl-amine	D-Cellobiose	Glucose-1-Phosphate	α-Ketobutyric Acid	Phenylethyl-amine
		H	α-D-Lactose	D,L-α-Glycerol Phosphate	D-Malic Acid	Putrescine	α-D-Lactose	D,L-α-Glycerol Phosphate	D-Malic Acid	Putrescine	α-D-Lactose	D,L-α-Glycerol Phosphate	D-Malic Acid	Putrescine
Category	Substrate
Control	Control
Amino acids	L-Arginine
	L-Asparagine
	L-Phenylalanine
	L-Serine
	β-Hydroxy-Glycyl-L-Glutamic Acid
	L-Threonine
Amines	Phenylethylamine
	Putrescine
Glucides	D-Mannitol
	Glucose-1-Phosphate
	D,L-α-Glycerol Phosphate
	β-Methyl-D-Glucoside
	D-Galactonic Acid γ-Lactone
	i-Erythritol
	D-Xylose
	N-Acetyl-D-Glucosamine
	D-Cellobiose
	α-D-Lactose
Carboxylic acid	D-Glucosaminic Acid
	D-Malic Acid
	Itaconic Acid
	Pyruvic Acid Methyl Ester
	D-Galacturonic Acid
	α-Keto Butyric Acid
	γ-Amino Butyric Acid
Phenolic compound	2-Hydroxy Benzoic Acid
	4-Hydroxy Benzoic Acid
Polymer	Tween 80
	Tween 40
	α-Cyclodextrin
	Glycogen
				L-Serine

## Sheet: PM3B (N)
			1	2	3	4	5	6	7	8	9	10	11	12
		A	Control	Ammonia	Nitrite	Nitrate	Urea	Biuret	L-Alanine	L-Arginine	L-Asparagine	L-Aspartic Acid	L-Cysteine	L-Glutamic Acid
		B	L-Glutamine	Glycine	L-Histidine	L-Isoleucine	L-Leucine	L-Lysine	L-Methionine	L-Phenylalanine	L-Proline	L-Serine	L-Threonine	L-Tryptophan
		C	L-Tyrosine	L-Valine	D-Alanine	D-Asparagine	D-Aspartic Acid	D-Glutamic Acid	D-Lysine	D-Serine	D-Valine	L-Citrulline	L-Homoserine	L-Ornithine
		D	N-Acetyl-L-Glutamic Acid	N-Phthaloyl-L-Glutamic Acid	L-Pyroglutamic Acid	Hydroxylamine	Methylamine	N-Amylamine	N-Butylamine	Ethylamine	Ethanolamine	Ethylenediamine	Putrescine	Agmatine
		E	Histamine	β-Phenylethyl- amine	Tyramine	Acetamide	Formamide	Glucuronamide	D,L-Lactamide	D-Glucosamine	D-Galactosamine	D-Mannosamine	N-Acetyl-D-Glucosamine	N-Acetyl-D-Galactosamine
		F	N-Acetyl-D-Mannosamine	Adenine	Adenosine	Cytidine	Cytosine	Guanine	Guanosine	Thymine	Thymidine	Uracil	Uridine	Inosine
		G	Xanthine	Xanthosine	Uric Acid	Alloxan	Allantoin	Parabanic Acid	D,L-α-Amino-N-Butyric Acid	y-Amino-N-Butyric Acid	ɛ-Amino-N-Caproic Acid	D,L-α-Amino- Caprylic Acid	Ნ-Amino-N-Valeric Acid	α-Amino-N-Valeric Acid
		H	Ala-Asp	Ala-Gln	Ala-Glu	Ala-Gly	Ala-His	Ala-Leu	Ala-Thr	Gly-Asn	Gly-Gln	Gly-Glu	Gly-Met	Met-Ala
Category	Substrate
Control	Control
Ammonia	Ammonia
Nitrite	Nitrite
Nitrate	Nitrate
Amino Acids and derivates	L-Alanine
	L-Arginine
	L-Asparagine
	L-Aspartic Acid
	L-Cysteine
	L-Glutamic Acid
	L-Glutamine
	Glycine
	L-Histidine
	L-Isoleucine
	L-Leucine
	L-Lysine
	L-Methionine
	L-Phenylalanine
	L-Proline
	L-Serine
	L-Threonine
	L-Tryptophan
	L-Tyrosine
	L-Valine
	D-Alanine
	D-Asparagine
	D-Aspartic Acid
	D-Glutamic Acid
	D-Lysine
	D-Serine
	D-Valine
	L-Citrulline
	L-Homoserine
	L-Ornithine
	N-Acetyl-L-Glutamic Acid
	N-Phthaloyl-L-Glutamic Acid
	L-Pyroglutamic Acid
	D,L-α-Amino-N-Butyric Acid
	γ-Amino-N-Butyric Acid
	ε-Amino-N-Caproic Acid
	D,L-α-Amino-Caprylic Acid
	δ-Amino-N-Valeric Acid
	α-Amino-N-Valeric Acid
	D-Glucosamine
	D-Galactosamine
	D-Mannosamine
	N-Acetyl-D-Glucosamine
	N-Acetyl-D-Galactosamine
	N-Acetyl-D-Mannosamine
Amines and derivatives	Hydroxylamine
	Methylamine
	N-Amylamine
	N-Butylamine
	Ethylamine
	Ethanolamine
	Ethylenediamine
	Putrescine
	Agmatine
	Histamine
	β-Phenylethylamine
	Tyramine
Amides and derivatives	Acetamide
	Formamide
	Glucuronamide
	D,L-Lactamide
	Urea
	Biuret
Nucleobases and derivatives	Adenine
	Cytosine
	Guanine
	Thymine
	Uracil
	Xanthine
	Adenosine
	Cytidine
	Guanosine
	Thymidine
	Uridine
	Inosine
	Xanthosine
	Uric Acid
	Alloxan
	Allantoin
	Parabanic Acid
Peptides	Ala-Asp
	Ala-Gln
	Ala-Glu
	Ala-Gly
	Ala-His
	Ala-Leu
	Ala-Thr
	Gly-Asn
	Gly-Gln
	Gly-Glu
	Gly-Met
	Met-Ala

## Sheet: PM4A (P)
			1	2	3	4	5	6	7	8	9	10	11	12
		A	Control	Phosphate	Pyrophosphate	Trimeta-phosphate	Tripoly-phosphate	Triethyl Phosphate	Hypophosphite	Adenosine- 2’-monophosphate	Adenosine- 3’-monophosphate	Adenosine- 5’-monophosphate	Adenosine- 2’,3’-cyclic monophosphate	Adenosine- 3’,5’-cyclic monophosphate
		B	Thiophosphate	Dithiophosphate	D,L-α-Glycerol Phosphate	β-Glycerol Phosphate	Carbamyl Phosphate	D-2-Phospho-Glyceric Acid	D-3-Phospho-Glyceric Acid	Guanosine- 2’-monophosphate	Guanosine- 3’-monophosphate	Guanosine- 5’-monophosphate	Guanosine- 2’,3’-cyclic monophosphate	Guanosine- 3’,5’-cyclic monophosphate
		C	Phosphoenol Pyruvate	Phospho- Glycolic Acid	D-Glucose-1-Phosphate	D-Glucose-6-Phosphate	2-Deoxy-D-Glucose 6-Phosphate	D-Glucosamine-6-Phosphate	6-Phospho-Gluconic Acid	Cytidine- 2’- monophosphate	Cytidine- 3’- monophosphate	Cytidine- 5’- monophosphate	Cytidine- 2’,3’-cyclic monophosphate	Cytidine- 3’,5’-cyclic monophosphate
		D	D-Mannose-1-Phosphate	D-Mannose-6-Phosphate	Cysteamine-S-Phosphate	Phospho-L-Arginine	O-Phospho-D-Serine	O-Phospho-L-Serine	O-Phospho-L-Threonine	Uridine- 2’- monophosphate	Uridine- 3’- monophosphate	Uridine- 5’- monophosphate	Uridine- 2’,3’- cyclic monophosphate	Uridine- 3’,5’- cyclic monophosphate
		E	O-Phospho-D-Tyrosine	O-Phospho-L-Tyrosine	Phosphocreatine	Phosphoryl Choline	O-Phosphoryl-Ethanolamine	Phosphono Acetic Acid	2-Aminoethyl Phosphonic Acid	Methylene Diphosphonic Acid	Thymidine- 3’-monophosphate	Thymidine- 5’-monophosphate	Inositol Hexaphosphate	Thymidine 3’,5’- cyclic monophosphate
		F	Control	Sulfate	Thiosulfate	Tetrathionate	Thiophosphate	Dithiophosphate	L-Cysteine	D-Cysteine	L-Cysteinyl-Glycin	L-Cysteic Acid	Cysteamine	L-Cysteine Sulfinic Acid
		G	N-Acetyl-L-Cysteine	S-Methyl-L-Cysteine	Cystathionine	Lanthionine	Glutathione	D,L-Ethionine	L-Methionine	D-Methionine	Glycyl-L-Methionine	N-Acetyl-D,L-Methionine	L- Methionine Sulfoxide	L-Methionine Sulfone
		H	L-Djenkolic Acid	Thiourea	1-Thio-β-D-Glucose	D,L-Lipoamide	Taurocholic Acid	Taurine	Hypotaurine	p-Amino Benzene Sulfonic Acid	Butane Sulfonic Acid	2-Hydroxyethane Sulfonic Acid	Methane Sulfonic Acid	Tetramethylene Sulfone
Category	Substrate
Control	Control
Phosphates	Phosphate
Polyphosphates	Pyrophosphate
	Trimetaphosphate
	Tripolyphosphate
Hypophosphates and Thiphosphates	Hypophosphite
	Thiophosphate
	Dithiophosphate
Phosphomonoesters	D, L - α -Glycerol Phosphate
	β - Glycerol Phosphate
	Carbamyl Phosphate
	D - 2 - Phospho -Glyceric Acid
	D - 3 - Phospho -Glyceric Acid
	Phosphoenol Pyruvate
	Phospho -Glycolic Acid
	D - Glucose - 1 -Phosphate
	D - Glucose - 6 -Phosphate
	2 - Deoxy - D -Glucose 6 -Phosphate
	D -Glucosamine - 6 Phosphate
	6 - Phospho -Gluconic Acid
	D - Mannose - 1 Phosphate
	D - Mannose - 6 Phosphate
	O - Phospho - D -Serine
	O - Phospho - L -Serine
	O - Phospho - L- Threonine
	O - Phospho - D- Tyrosine
	O - Phospho - L- Tyrosine
	Adenosine - 2’ -monophosphate
	Adenosine-3’-monophosphate
	Adenosine - 5’ -monophosphate
	Adenosine -2’, 3’ - cyclic monophosphate
	Adenosine-3’, 5’-cyclic monophosphate
	Guanosine - 2’ -monophosphate
	Guanosine - 3’ -monophosphate
	Guanosine - 5’ -monophosphate
	Guanosine -2’, 3’ - cyclic monophosphate
	Guanosine -3’, 5’ - cyclic monophosphate
	Cytidine - 2’ -monophosphate
	Cytidine - 3’ -monophosphate
	Cytidine - 5’ -monophosphate
	Cytidine - 2’ ,3’ cyclic monophosphate
	Cytidine - 3’ ,5’ - cyclic monophosphate
	Uridine - 2’ -monophosphate
	Uridine - 3’ -monophosphate
	Uridine - 5’ -monophosphate
	Uridine - 2’ ,3’ -cyclic monophosphate
	Uridine - 3’ ,5’ -cyclic monophosphate
	Thymidine - 3 ’ -monophosphate
	Thymidine - 5 ’ -monophosphate
	Triethyl Phosphate
Phosphodiesters	Thymidine 3’, 5’ - cyclic monophosphate
	Phosphocreatine
	Phosphoryl Choline
	O - Phosphoryl -Ethanolamine
Phosphotriesters	Methylene Diphosphonic Acid
Phosphonates	Phosphono Aceti Acid
	2 - A minoethyl Phosphonic Acid
Inositol Phosphates / Polyphosphates	Inositol Hexaphosphate
Other Organic Phosphorous compounds	Cysteamine - S -Phosphate
	Phospho - L -Arginine

## Sheet: PM4A (S)
			1	2	3	4	5	6	7	8	9	10	11	12
		A	Negative	Phosphate	Pyrophosphate	Trimeta-phosphate	Tripoly-phosphate	Triethyl Phosphate	Hypophosphite	Adenosine- 2’-monophosphate	Adenosine- 3’-monophosphate	Adenosine- 5’-monophosphate	Adenosine- 2’,3’-cyclic monophosphate	Adenosine- 3’,5’-cyclic monophosphate
		B	Thiophosphate	Dithiophosphate	D,L-α-Glycerol Phosphate	β-Glycerol Phosphate	Carbamyl Phosphate	D-2-Phospho-Glyceric Acid	D-3-Phospho-Glyceric Acid	Guanosine- 2’-monophosphate	Guanosine- 3’-monophosphate	Guanosine- 5’-monophosphate	Guanosine- 2’,3’-cyclic monophosphate	Guanosine- 3’,5’-cyclic monophosphate
		C	Phosphoenol Pyruvate	Phospho- Glycolic Acid	D-Glucose-1-Phosphate	D-Glucose-6-Phosphate	2-Deoxy-D-Glucose 6-Phosphate	D-Glucosamine-6-Phosphate	6-Phospho-Gluconic Acid	Cytidine- 2’- monophosphate	Cytidine- 3’- monophosphate	Cytidine- 5’- monophosphate	Cytidine- 2’,3’-cyclic monophosphate	Cytidine- 3’,5’-cyclic monophosphate
		D	D-Mannose-1-Phosphate	D-Mannose-6-Phosphate	Cysteamine-S-Phosphate	Phospho-L-Arginine	O-Phospho-D-Serine	O-Phospho-L-Serine	O-Phospho-L-Threonine	Uridine- 2’- monophosphate	Uridine- 3’- monophosphate	Uridine- 5’- monophosphate	Uridine- 2’,3’- cyclic monophosphate	Uridine- 3’,5’- cyclic monophosphate
		E	O-Phospho-D-Tyrosine	O-Phospho-L-Tyrosine	Phosphocreatine	Phosphoryl Choline	O-Phosphoryl-Ethanolamine	Phosphono Acetic Acid	2-Aminoethyl Phosphonic Acid	Methylene Diphosphonic Acid	Thymidine- 3’- monophosphate	Thymidine- 5’- monophosphate	Inositol Hexaphosphate	Thymidine 3’,5’- cyclic monophosphate
		F	Control	Sulfate	Thiosulfate	Tetrathionate	Thiophosphate	Dithiophosphate	L-Cysteine	D-Cysteine	L-Cysteinyl-Glycin	L-Cysteic Acid	Cysteamine	L-Cysteine Sulfinic Acid
		G	N-Acetyl-L-Cysteine	S-Methyl-L-Cysteine	Cystathionine	Lanthionine	Glutathione	D,L-Ethionine	L-Methionine	D-Methionine	Glycyl-L-Methionine	N-Acetyl-D,L-Methionine	L- Methionine Sulfoxide	L-Methionine Sulfone
		H	L-Djenkolic Acid	Thiourea	1-Thio-β-D-Glucose	D,L-Lipoamide	Taurocholic Acid	Taurine	Hypotaurine	p-Amino Benzene Sulfonic Acid	Butane Sulfonic Acid	2-Hydroxyethane Sulfonic Acid	Methane Sulfonic Acid	Tetramethylene Sulfone
Category	Substrate
Control	Control
Sulfates	Sulfate
Thiosulfates	Thiosulfate
Tetrathionates	Tetrathionate
Thiophosphates and Dithiophosphates	Thiophosphate
	Dithiophosphate
Sulfur-containing amino acid and derivatives	L-Cysteine
	D-Cysteine
	L-Cysteinyl-Glycine
	L-Cysteic Acid
	Cysteamine
	L-Cysteine Sulfinic Acid
	N-Acetyl-L-Cysteine
	S-Methyl-L-Cysteine
	Cystathionine
	Lanthionine
	Glutathione
	D,L-Ethionine
	L-Methionine
	D-Methionine
	Glycyl-L-Methionine
	N-Acetyl-D,L-Methionine
	L-Methionine Sulfoxide
	L-Methionine Sulfone
	L-Djenkolic Acid
	Taurocholic Acid
	Taurine
	Hypotaurine
Other Organic Sulfur Compounds	Thiourea
	1-Thio-β-D-Glucose
	D,L-Lipoamide
	p-Amino Benzene Sulfonic Acid
	Butane Sulfonic Acid
	2-Hydroxyethane Sulfonic Acid
	Methane Sulfonic Acid
	Tetramethylene Sulfone
